# Supplementary material for: Proteomic and Metabolomic Analysis of Bone Marrow and Plasma from Patients with Extramedullary Multiple Myeloma Identifies Distinct Protein and Metabolite Signatures
Source: Cancers (Basel). 2023 Jul 25;15(15):3764. doi: 10.3390/cancers15153764 (PMC10417544; doi:10.3390/cancers15153764)
Supplement: Supplementary file 1 [file cancers-15-03764-s001.zip]

Archive with 1 entries (1 files):
- cancers-2517044-supplementary.pdf
